# Supplementary material for: The Unconsidered Pathway: Suggestions for Physical Therapists to Facilitate Student Reintegration to Physical Education after a Concussion
Source: Children (Basel). 2024 Sep 30;11(10):1206. doi: 10.3390/children11101206 (PMC11506483; doi:10.3390/children11101206)
Supplement: Supplementary file 1 [file children-11-01206-s001.zip]

Archive with 1 entries (1 files):
- children-3199167-supplementary.pdf
